# Supplementary material for: Citrus Essential Oils in Aromatherapy: Therapeutic Effects and Mechanisms
Source: Antioxidants (Basel). 2022 Nov 30;11(12):2374. doi: 10.3390/antiox11122374 (PMC9774566; doi:10.3390/antiox11122374)
Supplement: Supplementary file 1 [file antioxidants-11-02374-s001.zip]

Archive with 1 entries (1 files):
- antioxidants-2021159-supplementary-v2.pdf
